# Supplementary material for: Short Pyridine-Furan Springs Exhibit Bistable Dynamics of Duffing Oscillators
Source: Nanomaterials (Basel). 2021 Nov 30;11(12):3264. doi: 10.3390/nano11123264 (PMC8707925; doi:10.3390/nano11123264)
Supplement: Supplementary file 1 [file nanomaterials-11-03264-s001.zip]

Archive with 1 entries (1 files):
- nanomaterials-1477470-supplementary-final.pdf
